# Supplementary material for: Predicting Long-Term Benefits of Micro-Fragmented Adipose Tissue Therapy in Knee Osteoarthritis: Three-Year Follow-Up on Pain Relief and Mobility
Source: J Clin Med. 2025 Jun 26;14(13):4549. doi: 10.3390/jcm14134549 (PMC12249884; doi:10.3390/jcm14134549)
Supplement: Supplementary file 1 [file jcm-14-04549-s001.zip]

Archive with 1 entries (1 files):
- jcm-3635765-supplementary.pdf
